# Supplementary material for: Vitamin D status in a multi-ethnic population of northern Norway: the SAMINOR 2 Clinical Survey
Source: Public Health Nutr. 2019 Feb 15;23(7):1186–200. doi: 10.1017/S1368980018003816 (PMC7167379; doi:10.1017/S1368980018003816)
Supplement: Supplementary file 1 [file S1368980018003816sup.zip]

Archive with 2 entries (2 files):
- S1368980018003816sup001.docx
- S1368980018003816sup002.docx
